# Supplementary material for: Ongoing slow oscillatory phase modulates speech intelligibility in cooperation with motor cortical activity
Source: PLoS One. 2017 Aug 11;12(8):e0183146. doi: 10.1371/journal.pone.0183146 (PMC5554004; doi:10.1371/journal.pone.0183146)
Supplement: S1 File — The PUB data includes participants’ original PUB and surrogate PUB data. (ZIP) [file pone.0183146.s004.zip]

Archive with 14 entries (14 files):
- PUBData/PUB_participant1.mat
- PUBData/PUB_participant10.mat
- PUBData/PUB_participant11.mat
- PUBData/PUB_participant12.mat
- PUBData/PUB_participant13.mat
- PUBData/PUB_participant14.mat
- PUBData/PUB_participant2.mat
- PUBData/PUB_participant3.mat
- PUBData/PUB_participant4.mat
- PUBData/PUB_participant5.mat
- PUBData/PUB_participant6.mat
- PUBData/PUB_participant7.mat
- PUBData/PUB_participant8.mat
- PUBData/PUB_participant9.mat
