# Supplementary material for: Ongoing slow oscillatory phase modulates speech intelligibility in cooperation with motor cortical activity
Source: PLoS One. 2017 Aug 11;12(8):e0183146. doi: 10.1371/journal.pone.0183146 (PMC5554004; doi:10.1371/journal.pone.0183146)
Supplement: S2 File — SPM contrast for fMRI activations. (ZIP) [file pone.0183146.s005.zip]

Archive with 30 entries (30 files):
- ContrastData/Participant1/FrontoCentralDelta/con_0001.nii
- ContrastData/Participant1/LeftParietalTheta/con_0001.nii
- ContrastData/Participant1/RightOccipitoParietalDelta/con_0001.nii
- ContrastData/Participant10/FrontoCentralDelta/con_0001.nii
- ContrastData/Participant10/LeftParietalTheta/con_0001.nii
- ContrastData/Participant10/RightOccipitoParietalDelta/con_0001.nii
- ContrastData/Participant2/FrontoCentralDelta/con_0001.nii
- ContrastData/Participant2/LeftParietalTheta/con_0001.nii
- ContrastData/Participant2/RightOccipitoParietalDelta/con_0001.nii
- ContrastData/Participant3/FrontoCentralDelta/con_0001.nii
- ContrastData/Participant3/LeftParietalTheta/con_0001.nii
- ContrastData/Participant3/RightOccipitoParietalDelta/con_0001.nii
- ContrastData/Participant4/FrontoCentralDelta/con_0001.nii
- ContrastData/Participant4/LeftParietalTheta/con_0001.nii
- ContrastData/Participant4/RightOccipitoParietalDelta/con_0001.nii
- ContrastData/Participant5/FrontoCentralDelta/con_0001.nii
- ContrastData/Participant5/LeftParietalTheta/con_0001.nii
- ContrastData/Participant5/RightOccipitoParietalDelta/con_0001.nii
- ContrastData/Participant6/FrontoCentralDelta/con_0001.nii
- ContrastData/Participant6/LeftParietalTheta/con_0001.nii
- ContrastData/Participant6/RightOccipitoParietalDelta/con_0001.nii
- ContrastData/Participant7/FrontoCentralDelta/con_0001.nii
- ContrastData/Participant7/LeftParietalTheta/con_0001.nii
- ContrastData/Participant7/RightOccipitoParietalDelta/con_0001.nii
- ContrastData/Participant8/FrontoCentralDelta/con_0001.nii
- ContrastData/Participant8/LeftParietalTheta/con_0001.nii
- ContrastData/Participant8/RightOccipitoParietalDelta/con_0001.nii
- ContrastData/Participant9/FrontoCentralDelta/con_0001.nii
- ContrastData/Participant9/LeftParietalTheta/con_0001.nii
- ContrastData/Participant9/RightOccipitoParietalDelta/con_0001.nii
